# Supplementary material for: Phenolic Copigment Enhanced Anthocyanin Stability and Color Intensity of Frozen Red Huajiao (Zanthoxylum bungeanum Maxim.) Fruit
Source: Foods. 2026 May 13;15(10):1719. doi: 10.3390/foods15101719 (PMC13205320; doi:10.3390/foods15101719)
Supplement: Supplementary file 1 [file foods-15-01719-s001.zip]

Archive with 1 entries (1 files):
- foods-4277852-supplementary.pdf
